# Supplementary material for: The development of early human lymphatic vessels as characterized by lymphatic endothelial markers
Source: EMBO J. 2024 Feb 14;43(5):868–85. doi: 10.1038/s44318-024-00045-0 (PMC10907744; doi:10.1038/s44318-024-00045-0)
Supplement: Supplementary file 1 — Source Data Fig. 1 [file 44318_2024_45_MOESM1_ESM.zip]

Archive with 21 entries (21 files):
- Figure1/Figure 1A.jpeg
- Figure1/Figure 1B.jpeg
- Figure1/Figure 1C.jpeg
- Figure1/Figure 1D.jpeg
- Figure1/Figure 1E.jpeg
- Figure1/Figure 1F.jpeg
- Figure1/Figure 1G.jpeg
- Figure1/Figure 1H.jpeg
- Figure1/Figure 1I.jpeg
- Figure1/Figure 1J.jpeg
- Figure1/Figure 1K.jpeg
- Figure1/Figure 1L.jpeg
- Figure1/Figure 1M.jpeg
- Figure1/Figure 1N.jpeg
- Figure1/Figure 1O.jpeg
- Figure1/Figure 1P.jpeg
- Figure1/Figure 1Q.jpeg
- Figure1/Figure 1R.jpeg
- Figure1/Figure 1S.jpeg
- Figure1/Figure 1T.jpeg
- Figure1/Figure 1U.jpeg
