# Supplementary material for: The development of early human lymphatic vessels as characterized by lymphatic endothelial markers
Source: EMBO J. 2024 Feb 14;43(5):868–85. doi: 10.1038/s44318-024-00045-0 (PMC10907744; doi:10.1038/s44318-024-00045-0)
Supplement: Supplementary file 2 — Source Data Fig. 2 [file 44318_2024_45_MOESM2_ESM.zip]

Archive with 16 entries (16 files):
- Figure2/Figure-2A.jpeg
- Figure2/Figure-2B.jpeg
- Figure2/Figure-2C.jpeg
- Figure2/Figure-2D.jpeg
- Figure2/Figure-2E.jpeg
- Figure2/Figure-2F.jpeg
- Figure2/Figure-2G.jpeg
- Figure2/Figure-2H.jpeg
- Figure2/Figure-2I.jpeg
- Figure2/Figure-2J.jpeg
- Figure2/Figure-2K.jpeg
- Figure2/Figure-2L.jpeg
- Figure2/Figure-2O.jpeg
- Figure2/Figure-2P.jpeg
- Figure2/Figure-2Q.jpeg
- Figure2/Figure-2R.jpeg
