# Supplementary material for: The development of early human lymphatic vessels as characterized by lymphatic endothelial markers
Source: EMBO J. 2024 Feb 14;43(5):868–85. doi: 10.1038/s44318-024-00045-0 (PMC10907744; doi:10.1038/s44318-024-00045-0)
Supplement: Supplementary file 3 — Source Data Fig. 3 [file 44318_2024_45_MOESM3_ESM.zip]

Archive with 19 entries (19 files):
- Figure3/Figure 3N and O-source data.xlsx
- Figure3/Figure-3A.jpeg
- Figure3/Figure-3B.jpeg
- Figure3/Figure-3C.jpeg
- Figure3/Figure-3D.jpeg
- Figure3/Figure-3D.jpg
- Figure3/Figure-3E.jpeg
- Figure3/Figure-3F.jpeg
- Figure3/Figure-3G.jpeg
- Figure3/Figure-3H.jpeg
- Figure3/Figure-3I.jpeg
- Figure3/Figure-3J.jpeg
- Figure3/Figure-3K.jpeg
- Figure3/Figure-3L.jpeg
- Figure3/Figure-3M.jpeg
- Figure3/Figure-3P.jpeg
- Figure3/Figure-3Q.jpeg
- Figure3/Figure-3R.jpeg
- Figure3/Figure-3S.jpeg
