# Supplementary material for: The development of early human lymphatic vessels as characterized by lymphatic endothelial markers
Source: EMBO J. 2024 Feb 14;43(5):868–85. doi: 10.1038/s44318-024-00045-0 (PMC10907744; doi:10.1038/s44318-024-00045-0)
Supplement: Supplementary file 3 — Source Data Fig. 3 [file 44318_2024_45_MOESM3_ESM.zip › Figure3/Figure 3N and O-source data.xlsx]

## Sheet: Sheet1
	Area 100μm=1.34pxel (mm2)	VEGFR3/Prox1+	luminal structure	C/B	average	D/B	average
CS16	0.147	66	1	448.98	439.233	6.80272	6.60649
	0.156	67	1	429.487		6.41026
CS17	0.177	57	0	322.034	663.958	0	2.94118
	0.17	171	1	1005.88		5.88235
CS18	0.17	70	0	411.765	418.9	0	2.95858
1507717	0.169	72	1	426.036		5.91716
21679	0.152	66	1	434.211	271.651	6.57895	3.28947
	0.715	78	0	109.091		0
1407340	0.13	88	1	676.923	662.889	7.69231	3.84615
	0.131	85	0	648.855		0
CS19
141043	0.145	56	0	386.207	390.382	0	3.40136
	0.147	58	1	394.558		6.80272
CS21
103931	0.201	151	0	751.244	761.761	0	2.47525
	0.202	156	1	772.277		4.9505
CS23
83752	0.61	172	21	281.967	282.65	34.4262	33.8798
	0.6	170	20	283.333		33.3333
9w
1503417	0.325	190	20	584.615	601.131	61.5385	63.1222
	0.34	210	22	617.647		64.7059
1305253	0.5	147	34	294	288.509	68	67.0189
	0.53	150	35	283.019		66.0377
