# Supplementary material for: The development of early human lymphatic vessels as characterized by lymphatic endothelial markers
Source: EMBO J. 2024 Feb 14;43(5):868–85. doi: 10.1038/s44318-024-00045-0 (PMC10907744; doi:10.1038/s44318-024-00045-0)
Supplement: Supplementary file 4 — Source Data Fig. 4 [file 44318_2024_45_MOESM4_ESM.zip]

Archive with 22 entries (22 files):
- Figure4/Figure 4I and J.xlsx
- Figure4/Figure 4W and X.xlsx
- Figure4/Figure-4A.jpeg
- Figure4/Figure-4B.jpeg
- Figure4/Figure-4C.jpeg
- Figure4/Figure-4D.jpeg
- Figure4/Figure-4E.jpeg
- Figure4/Figure-4F.jpeg
- Figure4/Figure-4G.jpeg
- Figure4/Figure-4H.jpeg
- Figure4/Figure-4K.jpeg
- Figure4/Figure-4L.jpeg
- Figure4/Figure-4M.jpeg
- Figure4/Figure-4N.jpeg
- Figure4/Figure-4O.jpeg
- Figure4/Figure-4P.jpeg
- Figure4/Figure-4Q.jpeg
- Figure4/Figure-4R.jpeg
- Figure4/Figure-4S.jpeg
- Figure4/Figure-4T.jpeg
- Figure4/Figure-4U.jpeg
- Figure4/Figure-4V.jpeg
