# Supplementary material for: The development of early human lymphatic vessels as characterized by lymphatic endothelial markers
Source: EMBO J. 2024 Feb 14;43(5):868–85. doi: 10.1038/s44318-024-00045-0 (PMC10907744; doi:10.1038/s44318-024-00045-0)
Supplement: Supplementary file 4 — Source Data Fig. 4 [file 44318_2024_45_MOESM4_ESM.zip › Figure4/Figure 4I and J.xlsx]

## Sheet: Sheet1
	area 100μm=1.34pxel (mm2)	VEGFR3/Prox1+	luminal structure	C/B	Average	D/B	Average
lung
CS16
07-910	0.4797	1	0	2.08464	5.49666	0	0.74239
	0.6735	6	1	8.90869		1.48478
CS17
21679	0.82904	21	1	25.3305	30.5203	1.20621	2.38861
	0.8401	30	3	35.71		3.571
CS18
1407340	0.68	24	3	35.2941	33.5891	4.41176	4.3798
	0.69	22	3	31.8841		4.34783
1507717	0.673	15	4	22.2883	24.0229	5.94354	5.2445
	0.66	17	3	25.7576		4.54545
21679	0.589	31	7	52.6316	48.2855	11.8846	10.4877
	0.66	29	6	43.9394		9.09091
CS19
102863	0.95	64	12	67.3684	62.6316	12.6316	10.5263
	0.95	55	8	57.8947		8.42105
CS21
103931	0.894	123	25	137.584	114.051	27.9642	22.6028
	0.928	84	16	90.5172		17.2414
CS23
124674	1.32	223	44	168.939	146.758	33.3333	46.3277
	1.18	147	70	124.576		59.322
	1.38	171	67	123.913	129.873	48.5507	55.942
	1.2	163	76	135.833		63.3333
9w
1305253	0.52	78	39	150	152.451	75	78.6765
	0.51	79	42	154.902		82.3529
1503417	1.4	227	80	162.143	186.429	57.1429	58.2143
	1.4	295	83	210.714		59.2857
