# Supplementary material for: The development of early human lymphatic vessels as characterized by lymphatic endothelial markers
Source: EMBO J. 2024 Feb 14;43(5):868–85. doi: 10.1038/s44318-024-00045-0 (PMC10907744; doi:10.1038/s44318-024-00045-0)
Supplement: Supplementary file 4 — Source Data Fig. 4 [file 44318_2024_45_MOESM4_ESM.zip › Figure4/Figure 4W and X.xlsx]

## Sheet: Sheet1
	Area 100μm=1.34pxel (mm2)	VEGFR3/Prox1+	luminal structure	C/B	Average	D/B	Average
CS17	0.083	17	0	204.819	181.595	0	0
1609110	0.0884	14	0	158.371		0
CS18	0.171	65	18	380.117	322.411	105.263	89.3963
1507717	0.204	54	15	264.706		73.5294
21679	0.195	53	10	271.795	267.476	51.2821	46.6937
	0.19	50	8	263.158		42.1053
CS21
103931	0.0744	62	12	833.333	865.646	161.29	155.475
	0.0735	66	11	897.959		149.66
CS23
124674	0.207	97	37	468.599	458.18	178.744	171.462
	0.201	90	33	447.761		164.179
9w
1503417	0.296	182	16	614.865	624.099	54.0541	57.027
	0.3	190	18	633.333		60
1305253	0.637	347	34	544.741	510.466	53.3752	54.4654
	0.63	300	35	476.19		55.5556
